# Supplementary material for: Development of Livestock-Associated Methicillin-Resistant Staphylococcus aureus (LA-MRSA) Loads in Pigs and Pig Stables During the Fattening Period
Source: Vet Sci. 2024 Nov 11;11(11):558. doi: 10.3390/vetsci11110558 (PMC11599088; doi:10.3390/vetsci11110558)
Supplement: Supplementary file 1 [file vetsci-11-00558-s001.zip]

Archive with 1 entries (1 files):
- vetsci-3218056-supplementary.pdf
